# Supplementary material for: Linking Gut Microbiota, Mitochondrial Redox Dysfunction, and Ferroptosis in Cardiometabolic Diseases: A Narrative Review of Mechanistic Evidence and Redox-Targeted Interventions
Source: Antioxidants (Basel). 2026 Jun 27;15(7):803. doi: 10.3390/antiox15070803 (PMC13405568; doi:10.3390/antiox15070803)
Supplement: Supplementary file 1 [file antioxidants-15-00803-s001.zip]

Archive with 1 entries (1 files):
- antioxidants-4366516-supplementary.pdf
